# Supplementary material for: Payment systems for dialysis and their effects: a scoping review
Source: BMC Health Serv Res. 2023 Jan 17;23:45. doi: 10.1186/s12913-022-08974-4 (PMC9847119; doi:10.1186/s12913-022-08974-4)
Supplement: Supplementary file 2 — Additional file 2. [file 12913_2022_8974_MOESM2_ESM.xlsx]

## Sheet: Sheet1
ID	All authors	1st author (publication year)	article title	aim	Article type (qualitative/ quantitative /mixed/ review)	journal	data type (dopps/ishcof/calim data/ USRDS/NA)	Study subject	Study outcomes	Country	Main results
1	Ray-E Chang, Ya-Hsing Tsai, Robert C Myrtle	Chang (2014)	Assessing the impact of budget controls on the prescribing behaviours of physicians treating dialysis-dependent patients	To examine whether outpatient haemodialysis providers changed their treatment practices with the establishment of an outpatient dialysis global budget (ODGB)	quantitative	Health Policy and Planning	Ntional health insurance data	change from FFS to ODBG	outpatient visits, medication use, access to dialysis services, bundle of services doctors were providing	Taiwan	"Access to dialysis services" and the number of "dialysis visits" was not affected. The bundle of services provided to dialysis patients during their dialysis visit was changed. The cost of antihypertensive drugs during the "dialysis visit" reduced, which increased "non-dialysis visits” with the prescription of antihypertensive drugs.
2	Aaron J. Trachtenberg , Amity E. Quinn , Zhihai Ma , Scott Klarenbach , Brenda Hemmelgarn , Marcello Tonelli , Peter Faris , Robert Weaver , Flora Au , Jianguo Zhang Braden Manns	Trachtenberg (2020)	Association between change in physician remuneration and use of peritoneal dialysis: a population-based cohort analysis	To examine whether increases in physician remuneration for peritoneal dialysis were associated with greater peritoneal dialysis use.	quantitative	CMAJ Open	Alberta Health administrative data (patient level data)	increases in physician remuneration for PD	PD use (90 days after dialysis initiation)	Alberta (Canada)	There was no statistical evidence of an increase in PD use.
3	Cunlin Wang et al.	Wang (2016)	Association between changes in CMS reimbursement policy and drug labels for erythrocyte-stimulating agents with outcomes for older patients undergoing hemodialysis covered by fee-for-service medicare	To assess the effects of the changes in reimbursement policy and the ESA drug label on patients who underwent incident hemodialysis.	quantitative	JAMA Internal Medicine	claims data	the 2011 PPS, and the FDA-mandated change in ESA labels	Major adverse cardiovascular events (MACEs), hospitalized congestive heart failure (H-CHF), venous thromboembolism, transfusions	USA	The risks of MACE and death did not change; the risk of stroke reduced, and the rate of transfusions increased.
4	Julia Spoendlin et al.	Spoendlin (2018)	Association of Medicare's Bundled Payment Reform With Changes in Use of Vitamin D Among Patients Receiving Maintenance Hemodialysis: An Interrupted Time-Series Analysis	To estimate whether introduction of the PPS changed the volume, average dose, starting dose, and rate of vitamin D therapy initiation	quantitative	Am J Kidney Dis	USRDS	the 2011 PPS	IV vitamin D use	USA	totally implementation of PPS associated with reduction in IV vitamin D use
5	Takeshi Hasegawa, Jennifer L. Bragg-Gresham, Ronald L. Pisoni, Bruce M. Robinson, Shunichi Fukuhara, Takashi Akiba, Akira Saito6, Kiyoshi Kurokawa, Tadao Akizawa	Hasegawa (2011)	Changes in anemia management and hemoglobin levels following revision of a bundling policy to incorporate recombinant human erythropoietin	to investigate the change in anemia treatment practice patterns.	quantitative	International Society of Nephrology	Japan Dialysis Outcomes and Practice Patterns Study (JDOPPS)	rHuEPO bundled reimbursement policy	Hgb levels, rHuEPO use, IV iron use	japan	This policy was associated with reduced rHuEPO doses, increased IV iron use, and stable Hgb levels.
6	Evelyn K. Mentari, Peter B. DeOreo, Andrew S. O’Connor, Thomas E. Love, Edmond S. Ricanati, and Ashwini R. Sehgal	Mentari (2005)	Changes in Medicare Reimbursement and Patient-Nephrologist Visits, Quality of Care, and Health-Related Quality of Life	Medicare’s reimbursement system was changed in January 2004 to encourage more frequent visits between dialysis patients and nephrologists. We sought to determine the impact of this policy change on patient-nephrologist visits, quality of care, and health-related quality of life.	quantitative	American Journal of Kidney Diseases	computerized facility medical records	the 2004 reform	visits, quality of care (Kt/V, albumin level, Hgb level, phosphorus level, calcium level, hemodialysis catheter use, ultrafiltration volume, shortened or skipped treatments, hospital admissions, hospitalization days), and HRQoL	USA	Visits increased. There were no important changes in Kt/V, levels of albumin, Hgb, phosphorus, calcium, and HD catheter use, ultrafiltration volume, shortened or skipped treatments, hospital admissions, hospitalization days, or HRQoL, including patient satisfaction.
7	Steven M. Brunelli, Keri L. Monda, John M. Burkart, Matthew Gitlin, Peter J. Neumann, Grace S. Park, Margarita Symonian-Silver, Susan Yue, Brian D. Bradbury, Robert J. Rubin	Brunelli (2013)	Early Trends From the Study to Evaluate the Prospective Payment System Impact on Small Dialysis Organizations (STEPPS)	to describe trends in care and outcomes over the period of PPS implementation (between October 2010 and June 2011)	quantitative	Am J Kidney Dis	electronic data collection forms	the 2011 PPS	PD use, medication use, Hgb level, PTH level, transfusion rates	USA	Use of cinacalcet, phosphate binders, and oral vitamin D increased. IV vitamin D decreased. ESA use decreased. PTH levels increased. Hgb level decreased. PD increased.Transfusion increased.
8	Ray-E Chang , Chi-Jeng Hsieh, Robert C. Myrtle	Chang (2011)	The effect of outpatient dialysis global budget cap on healthcare utilization by end-stage renal disease patients	to investigate how the shift from FFS to one based on a global budget impacted the utilization of services by ESRD patients.	quantitative	Social Science & Medicine	data from Taiwan’s National Health Insurance (NHI)	ODBG	outpatient/inpatient/emergency room utilization by the ESRD patients	Taiwan	outpatient utilization by the ESRD patients increased. No change in emergency room and inpatient utilization occured.
9	Kevin F. Erickson, Wolfgang C. Winkelmayer, Glenn M. Chertow, Jay Bhattacharya	Erickson (2016)	Effects of Physician Payment Reform on Provision of Home Dialysis	We evaluated whether payment reform (transition from a capitated to a tiered fee-for-service payment model) influenced dialysis modality assignment.	quantitative	Am J Manag Care	USRDS	the 2004 reform	home dialysis	USA	Home dialysis reduced, especially in larger dialysis facilities compared to smaller facilities.
10	Jennie Haarsager, Rathika Krishnasamy, Nicholas A Gray	Haarsager (2017)	Impact of pay-for-performance on access at first dialysis in Queensland	The aim of this study was to determine if pay-for-performance improved clinical care.	quantitative	nephrology	All patients who commenced dialysis in Australia between 2009 and 2014 and were registered with the Australia and New Zealand Dialysis and Transplant Registry (ANZDATA) were included.	In 2011-12, Queensland Health made incentive payments to renal units for early referred patients who commenced PD, or HD with an AVF/AVG.	PD as first modality, AVF/AVG rate at first HD	Queensland (Australia)	commencement of dialysis with PD or an AVF/AVG in 2011-12, when pay-for-performance applied,didn't change. It improved in the subsequent 2 years, which may be due to a lag effect.
11	Kevin F. Erickson, Wolfgang C. Winkelmayer, Glenn M. Chertow, Jay Bhattacharya	Erickson (2017)	Hemodialysis Hospitalizations and Readmissions: The Effects of Payment Reform	to examine whether the 2004 nephrologist reimbursement reform led to reduced hospitalizations and rehospitalizations. We also used published data to estimate a range of annual economic costs associated with more frequent visits.	quantitative	AJKD	USRDS, claim data	the 2004 reform	hospitalizations, rehospitalizations	USA	All-cause hospitalization or rehospitalization didn't change, but slight reductions occured in fluid overload hospitalization and rehospitalization.
12	Kevin F. Erickson, Wolfgang C. Winkelmayer, Glenn M. Chertow, Jay Bhattacharya	Erickson (2017)	Medicare Reimbursement Reform for Provider Visits and Health Outcomes in Patients on Hemodialysis	To assess the effects of the medicare reimbursement reform in 2004 on visits and health outcomes in patients on hemodialysis.	quantitative	Forum for Health Economics and Policy	USRDS	the 2004 reform	visit, mortality, transplant waiting list, costs	USA	Dialysis visits and medicare costs increased with no evidence of a benefit on survival or kidney transplant listing.
13	Qian Zhang, Mae Thamer, Onkar Kshirsagar, Yi Zhang1	Zhang (2017)	Impact of the End Stage Renal Disease Prospective Payment System on the Use of Peritoneal Dialysis	to determine whether PPS effectively increased PD use in incident dialysis patients.	quantitative	CLINICAL RESEARCH	Medical Evidence Form (CMS-2728), claim data	the 2011 PPS	PD use	USA	PD use increased. Small dialysis organizations and nonprofit organizations appeared to increase use of PD faster compared to large dialysis organizations and for-profit units.
14	Richard A. Hirth, Marc N. Turenne, John R.C. Wheeler, Tammie A. Nahra, Kathryn K. Sleeman, Wei Zhang, Joseph A. Messana.	Hirth (2013)	The Initial Impact of Medicare’s New Prospective Payment System for Kidney Dialysis	We compare use of key injectable medications under the bundled PPS to use when those drugs were separately billable and examine variability across providers. We also compare each patient’s dialysis modality before and after the PPS.	quantitative	AJKD	Medicare claims files for all dialysis patients for whom Medicare is the primary payer	the 2011 PPS	medication use, PD use, cost	USA	Less expensive medications were substituted for more expensive types (e.g. vitamin D products, EPO use redused, iron products increased). Drug spending overall decreased. PD use increased.
15	Amar A. Desai, Roger Bolus, Allen Nissenson, Glenn M. Chertow, Sally Bolus, Matthew D. Solomon, Osman S. Khawar, Jennifer Talley, Brennan M.R. Spiegel	Desai (2009)	Is there “Cherry Picking” in the ESRD Program? Perceptions from a Dialysis Provider Survey	to conduct a national survey to elicite caregiver perceptions regarding the extent and consequences of cherry picking in dialysis care.	quantitative	American Society of Nephrology	survey electronically using an online questionnaire platform	the 2011 PPS	Perceived frequency and effect of cherry picking	USA	Three-quarters of respondents reported that cherry picking occurred “sometimes” or “frequently.” All cherry picking practices caused moderate to large effects on outcomes.
16	Virginia Wang, Cynthia J. Coffman, Linda L. Sanders, Shoou-Yih D. Lee, Richard A. Hirth, Matthew L. Maciejewski	Wang (2018)	Medicare’s New Prospective Payment System on Facility Provision of Peritoneal Dialysis	We examined whether the prospective payment system increased dialysis facility provision of peritoneal dialysis services and whether changes in peritoneal dialysis provision were more common among dialysis facilities that are chain affiliated, located in nonurban areas, and in regions with high dialysis market competition.	quantitative	American Society of Nephrology	data from the US Renal Data System, Medicare, and Area Health Resource Files	the 2011 PPS	facility provision of PD	USA	PD provision increased.
17	Eric W. Young, Alissa Kapke, Zhechen Ding, Regina Baker, Jeffrey Pearson, Chad Cogan, Purna Mukhopadhyay, Marc N. Turenne	Young (2019)	Peritoneal Dialysis Patient Outcomes under the Medicare Expanded Dialysis Prospective Payment System	We assessed the impact of PD expansion on PD discontinuation and patient mortality.	quantitative	American Society of Nephrology	Medicare claims and reporting forms	the 2011 PPS	discontinuation of PD, death	USA	The risk of PD discontinuation fell. No adverse effect on mortality.
18	Caroline E. Sloan, Cynthia J. Coffman, Linda L. Sanders, Matthew L. Maciejewski, Shoou-Yih D. Lee, Richard A. Hirth, and Virginia Wang	Sloan (2019)	Trends in Peritoneal Dialysis Use in the United States after Medicare Payment Reform	We assessed the effect of the 2011Medicare prospective payment system(PPS)for dialysis on PD initiation, modality switches, and stable PD use	quantitative	American Society of Nephrology	usrds	the 2011 PPS	modality switches, PD use	USA	PD use increased. PD-to-HD switches decreased, HD-to-PD switches increased.
19	Sayna Norouzi, Bo Zhao, Ahmed Awan, Wolfgang C. Winkelmayer 1 Vivian H, and Kevin F. Erickson	Norouzi (2020)	Bundled Payment Reform and Dialysis Facility Closures in ESKD	In this study, we examine whether Medicare’s expanded payment bundle led to an increase in dialysis facility closures. We also examine whether the influence of specific patient, geographic, and dialysis facility characteristics on closures changed following the 2011 payment reform.	quantitative	CLINICAL EPIDEMIOLOGY	data from the US Renal Data System (USRDS)	the 2011 PPS	dialysis facility closures	USA	The PPS was not associated with increased closure of dialysis facilities.
20	Werner Kleophas, Angelo Karaboyas, Yun Li, Juergen Bommer, Helmut Reichel, Andreas Walter, Andrea Icks, Lars C. Rump, Ronald L. Pisoni, Bruce M. Robinson, and Friedrich K. Port	Kleophas (2013)	Changes in dialysis treatment modalities during institution of flat rate reimbursement and quality assurance programs	Descriptive statistics were used to report differences over time (1998-2011) in the four quality assurance parameters along with erythropoietinstimulating agent (ESA) and intravenous iron doses.	quantitative	Kidney International	dopps	weekly flat rate payments and Quality Assurance (QA) system	four quality parameters (Treatment time, spKt/V, dialysis frequency, and Hgb)	germany	Short treatment times (less than 4 h) and low Kt/V (below 1.2) reduced after implementation of QA.The frequency of prescribed HD sessions <3 per week remained low. Hgb levels improved.
21	David M. Spiegel, Irfan Khan, Mahesh Krishnan, and Tracy J. Mayne	Spiegel (2010)	Changes in Hemoglobin Level Distribution in US Dialysis Patients From June 2006 to November 2008	The purpose of this study is to assess Hb level distribution characteristics of the dialysis patient population in the United States during the time frame when these events occurred.	quantitative	nephrology	electronic patient-level data	several reent events , including new clinical study results, ESA product label revisions, and coverage and reimbursement policy changes	Hgb level	USA	Hgb>12 decreased and Hgb<10 increased (mean Hgb level decreased), while target level is 10<Hgb<12
22	Keri L Monda, Parveen Nedra Joseph, Peter J Neumann, Brian D Bradbury, and Robert J Rubin	Monda (2015)	Comparative changes in treatment practices and clinical outcomes following implementation of a prospective payment system: The STEPPS study	Dialysis facilities could either adopt the bundle completely (100%) in the first year of launch, or phase-in (25%) over four years. Differences in practice patterns and patient outcomes were hypothesized to occur in facilities that phased-in 25% compared to those that did not.	quantitative	BMC Nephrology	electronic data	the 2011 PPS	ESA use, medication use, laboratory parameters, hospitalization events, and mortality	USA	EPO use and mean Hgb level reduced.
23	Shailender Swaminathan, Vincent Mor, Rajnish Mehrotra, and Amal N. Trivedi	Swaminathan (2015)	Effect of Medicare dialysis payment reform on use of erythropoiesis stimulating agents	We examined the impact of the new payment policy on the use of ESAs.	quantitative	Health Research and Educational Trust	CMS’s Renal Information Management System	the 2011 PPS	ESA use	USA	Use of ESAs reduced in patients who may not benefit from these agents.
24	James B. Wetmore, Spiros Tzivelekis, Allan J. Collins, and Craig A. Solid	Wetmore (2016)	Effects of the prospective payment system on anemia management in maintenance dialysis patients: Implications for cost and site of care	to examine how use of ESAs, IV iron, and RBC transfusions, along with their associated costs to Medicare, changed	quantitative	BMC Nephrology	claim data from 2009 to 2011	the 2011 PPS	RBC transfusions, Medicare-incurred costs, sites of anemia management	USA	transfusion increased. Site of care for transfusions have shifted to emergency departments or during observation stays. EPO dose declined. IV iron use decreased. a partial shift occurred in the cost and site of care for anemia management from dialysis facilities to hospitals
25	Douglas S. Fuller, Brian A. Bieber, Ronald L. Pisoni, Yun Li, Hal Morgenstern,Tadao Akizawa, Stefan H. Jacobson, Francesco Locatelli, Friedrich K. Port, and Bruce M. Robinson	Fuller (2016)	International Comparisons to Assess Effects of Payment and Regulatory Changes in the United States on Anemia Practice in Patients on Hemodialysis: The Dialysis Outcomes and Practice Patterns Study	For years, erythropoiesis-stimulating agent (ESA) use among patients on dialysis was much higher in the United States than in Europe or Japan. We used the Dialysis Outcomes and Practice Patterns Study (DOPPS) data from 7129 patients in 223 in–center hemodialysis facilities (average per month) to estimate and compare time trends in ESA dose and hemoglobin levels among patients on hemodialysis in t…	quantitative	J Am Soc Nephrol	DOPPS	the 2011 PPS	ESA use, IV iron use, Hgb level	USA	From 2010 to 2013, substantial declines in ESA use and Hgb levels occurred in the United States but not in other DOPPS countries. Iv iron doses in the United States remained fairly stable.
26	James L. Pirkle Jr., Carly J. Paoli, Greg Russell, Jeffrey Petersen, and John Burkart	Pirkle (2014)	Hemoglobin stability and patient compliance with darbepoetin alfa in peritoneal dialysis patients after the implementation of the prospective payment system	to describe mean Hb levels and Hb variability in PD patients treated with a protocol created for the new reimbursement environment.	quantitative	Clinical Therapeutics	electronic medical record of each patien	the 2011 PPS	Hgb level, compliance	USA	Hgb levels were stable over the 5 quarters of the study. Patient compliance with attendance for all scheduled home training unit visits was 84% (high).
27	Eugene Lin, Xingxing S. Cheng, Kuo-Kai Chin, Talhah Zubair, Glenn M. Chertow, Eran Bendavid, and Jayanta Bhattacharya	Lin (2017)	Home dialysis in the prospective payment system era	We evaluated the effects of the ESRD Prospective Payment System on home dialysis use by patients starting dialysis in the United States from January 1, 2006 to August 31, 2013. We also compared the effect on Medicare Parts A/B beneficiaries with the effect on patients with other types of insurance.	quantitative	J Am Soc Nephrol	Patient-level data came from the United States Renal Data System	the 2011 PPS	home dialysis use	USA	Home dialysis increased, in both Medicare and non-Medicare patients. The training add-on did not associate with increases in home dialysis use.
28	Philip A. McFarlane, Ronald L. Pisoni, Margaret A. Eichleay, Ron Wald, Friedrich K. Port and David Mendelssohn	McFarlane (2010)	International trends in erythropoietin use and hemoglobin levels in hemodialysis patients	to study trends in the use of ESA and hemoglobin levels in hemodialysis patients and the relationship of these trends to the mode of reimbursement	quantitative	Kidney International	DOPPS (DOPPS I (1996–2001) collected data from the US, France, Germany, Italy, Japan, Spain, and the UK. DOPPS II and III (2002–2004 and 2005–2008) also included Australia, Belgium, Canada, New Zealand, and Sweden.)	ESA and Hgb trends before 2007 CMS policy	Hgb level, ESA use	12 DOPPS countries ( US, France, Germany, Italy, Japan, Spain, UK, Australia, Belgium, Canada, New Zealand, and Sweden)	ESA usage rose except in Belgium. Hgb levels increased exept in Sweden. These trends are independent of the reimbursement. But in the United States financial incentives increased use of these agents.
29	Mae Thamer, Yi Zhang, James Kaufman, Onkar Kshirsagar, Dennis Cotter, Miguel A. Hernán	Thamer (2015)	Major declines in epoetin dosing after prospective payment system based on dialysis facility organizational status	Our aim was to determine changes in epoetin dosing and hematocrit levels in response to PPS by different types of dialysis providers.	quantitative	American journal of nephrology	United States Renal Data System (USRDS)	the 2011 PPS	EPO use, hamatocrit level	USA	EPO use, dosing and achieved hematocrit levels were declined after PPS.
30	David C. Mendelssohn, Nathalie Langlois, and Peter G. Blake	Mendelssohn (2004)	Peritoneal dialysis in Ontario: a natural experiment in physician reimbursement methodology	When the capitation fee was introduced in 1998, a survey questionnaire of all Ontario nephrologists was done and repeated 3 years later (response rate 62.5%). Changes in dialysis modality incidence and prevalence rates in Ontario and in the rest of Canada were examined	quantitative	Perit Dial Int	Canadian Organ Replacement Register (CORR)	the capitation fee in 1998	dialysis modality rates	Ontario (Canada)	PD use continued to decline for 2 years, and then began to increase.
31	John Hornberger, Richard A. Hirth	Hornberger (2012)	Financial Implications of Choice of Dialysis Type of the Revised Medicare Payment System: An Economic Analysis	We assessed the economic implications for modality choice of the revised Medicare payment system.	quantitative	AJKD	Data were obtained from the Medicare Payment Advisory Commission, the US Renal Data System, the DOPPS (Dialysis Outcomes and Practice Patterns Study) Practice Monitor, the US Bureau of Labor Statistics, and Medicare fee schedules	the 2011 PPS	modality chioce	USA	It cause increased use of PD but continue to discourage use of home HD.
32	Ronald L.Pisoni, LindsayZepel, Friedrich K.Port, Bruce M.Robinson	Pisoni (2014)	Trends in US Vascular Access Use, Patient Preferences, and Related Practices: An Update From the US DOPPS Practice Monitor With International Comparisons	In this report, we describe: (1) trends in vascular access use in the United States since August 2010; (2) vascular access use and patient preferences for type of vascular access in the United States by age group, race, ethnicity, and sex; (3) international comparisons of vascular access use across countries in DOPPS 5 (2012-2014) in prevalent and incident hemodialysis patients; and (4) US dialys…	quantitative	AJKD	dopps	the 2011 PPS	vascular access use	USA	AVF use increased, while catheter use declined (From 2010 to 2013)
33	Francesca Tentori, Douglas S. Fuller, Friedrich K. Port, Brian A. Bieber, Bruce M. Robinson, and Ronald L. Pisoni	Tentori (2014)	The DOPPS practice monitor for US dialysis care: potential impact of recent guidelines and regulatory changes on management of mineral and bone Disorder Among US Hemodialysis Patients	the effect of Guidelines and Regulatory Changes on Management of Mineral and Bone Disorder Among US Hemodialysis Patients	quantitative	AJKD	data from DOPPS	the 2011 PPS and recent guidelines	1-serum PTH, total calcium, and phosphorus levels; 2-mineral and bone disorder (MBD) related treatments, including IV and oral vitamin D analogues, cinacalcet, and phosphate binders	USA	Upper limits of targets for PTH and calcium levels increased, while phosphorus targets remained unchanged. No changes were in IV vitamin D or cinacalcet prescription. Many facilities switched IV vitamin D preparation from paricalcitol to doxercalciferol during this period. Phosphate binder use increased.
34	بالقوه....بعدا ببین میخوای این سه مقاله رو وارد کنی یا لازم نیس	Park (2015)	Managing oral phosphate binder medication expenditures within the medicare bundled end-stage renal disease prospective payment system: Economic implications for large U.S. dialysis organizations	To estimate the potential economic impact of the new Medicare bundled ESRD PPS reimbursement from the perspective of a large dialysis organization in the United States	quantitative	journal of managed care and specialty pharmacy	USRDS	integration of Part D renal medications into the bundle	Oral phosphate binder medication budget impact	USA	The phosphate binder costs will increase.
35	Ronald L. Pisoni, Douglas S. Fuller, Brian A. Bieber, Brenda W. Gillespie, and Bruce M. Robinson	Pisoni (2012)	The DOPPS Practice Monitor for US Dialysis Care: Trends Through August 2011	to review trends in dialysis care in the context of the implementation of the end-stage renal disease prospective payment system	quantitative	Am J Kidney Dis	DOPPS	from August 2010 to August 2011	EPO use, Hgb levels, IV iron use, serum ferritin and PTH levels	USA	epoetin dose and Hgb levels declined. IV iron use, serum ferritin levels, and PTH levels increased.
36	Raymond Vanholder, Andrew Davenport, Thierry Hannedouche, Jeroen Kooman, Andreas Kribben, Norbert Lameire, Gerhard Lonnemann, Peter Magner, David Mendelssohn, Subodh J. Saggi, Rachel N. Shaffer, Sharon M. Moe,| Wim Van Biesen, Frank van der Sande, and Rajnish Mehrotra, on behalf of the Dialysis Advisory Group of the American Society of Nephrology	Vanholder (2012)	Reimbursement of Dialysis: A Comparison of Seven Countries	to conduct a survey of seven countries to compare crude reimbursement for various dialysis modalities and evaluate additional factors, such as inclusion of drugs or physician payments in the reimbursement package, adjustment in rates for specific patient subgroups, and pay for performance therapeutic thresholds.	quantitative (questionnaire)	J Am Soc Nephrol	na	dialysis reimbursement in 7 countries	na	7 countries: the United States, Ontario, and five European countries (Belgium, France, Germany, The Netherlands, and the United Kingdom)	Bundle of services and incentive programs in dialysis payment system of each country were explained.
37	Pedro Ponce, Daniele Marcelli, António Guerreiro, Aileen Grassmann, Carlos Gonçalves, Laura Scatizzi, Inga Bayh, Andrea Stopper, Ricardo Da Silva	Ponce (2012)	Converting to a Capitation System for Dialysis Payment – The Portuguese Experience	(1) the components of the Portuguese capitation package including changes made since its introduction, (2) the nature and extent of the preparatory work necessary to prepare a dialysis network for a switch to capitation reimbursement, and (3) the changes in the quality and cost of dialysis care provided by the network in the years immediately following capitation introduction	review	blood purification	na	Portuguese dialysis reimbursement	na	portugal	transitioning from a FFS reimbursement to a capitation system with quality indicators (P4P)
38	Franklin W. Maddux	Maddux (2012)	Impact of the bundled end-stage renal disease payment system on patient care	This perspective will review the components of the bundled payment system with respect to the impact on patients, the perceptions of the anticipated system, and the reality of what has actually occurred as a result of this new payment system.	review	Blood Purif	na	the 2011 PPS (first year)	patient care	USA	The impact on clinical care and patients is substantial.
39	Bruce Robinson, Douglas Fuller, Dawn Zinsser, Justin Albert, Brenda Gillespie, Francesca Tentori, Marc Turenne, Friedrich Port, and Ronald Pisoni	Robinson (2013)	The dialysis outcomes and practice patterns study (DOPPS) practice monitor: Rationale and methods for an initiative to monitor the new US bundled dialysis payment system	to review the DOPPS practice monitor rationale, design, sampling approach, analytic methods, and facility sample characteristics	review	ajkd	DOPPS	the 2011 PPS-the DOPPS practice monitor	na	USA	the DOPPS practice monitor provides timely representative data to monitor effects of the expanded PPS on dialysis practice.
40	Thomas A. Golper, Steven Guest, Joel D. Glickman, Joe Turk, and Joseph P. Pulliam	Golper (2011)	Home dialysis in the new USA bundled payment plan: Implications and impact	to discuss the implications of bundled payment.	review	International Society for Peritoneal Dialysis	na	the 2011 PPS	na	USA	It may encourage home dialysis.
41	Jay B. Wish	Wish (2009)	Past, Present, and Future of Chronic Kidney Disease Anemia Management in the United States	Chronic to review the management of anemia in the United States	review	Advances in Chronic Kidney Disease	na	the 2011 PPS	EPO use, IV iron use, Hgb level	USA	The reform’s relevance to anemia management is indisputable.
42	Hidemune Naito	Naito (2006)	The Japanese health-care system and reimbursement for dialysis	The aim of this review is to reconcile various sources of information relevant to end-stage renal disease funding in Japan.	review	Peritoneal Dialysis International	na	Japanese dialysis reimbursement	na	Japan	HD replaced by more efficient treatment options.
43	Shailender Swaminathan, Vincent Mor, Rajnish Mehrotra, Amal Trivedi	Swaminathan (2012)	Medicare’s Payment Strategy For End-Stage Renal Disease Now Embraces Bundled Payment And Pay-For-Performance To Cut Costs	In this article we trace the history of payment policies in Medicare’s dialysis program from 1973 to 2011, while also providing some insight into the rationale for changes made over time.	review	HEALTH AFFAIRS	na	USA dialysis reimbursement until 2011	na	USA	It is uncertain whether bundled payments can stem the increase in the total cost of dialysis.
44	Matthew B. Rivara, Rajnish Mehrotra.	Rivara (2015)	The Changing Landscape of Home Dialysis in the United States	To discuss the changing landscape of home dialysis in the United States over the past decade, including recent research on clinical outcomes in patient undergoing peritoneal dialysis (PD) and home hemodialysis (HHD), and to describe the impact of recent payment reforms for patients with end stage renal disease	review	Current opinion in nephrology and hypertension	na	USA recent dialysis payment reforms	Home dialysis use (PD and HHD)	USA	The utilization of PD increased. Utilization of HHD has also grown, but the contribution of the expanded PPS to this growth is less certain.
45	Douglas S. Fuller, Ronald L. Pisoni, Brian A. Bieber, Friedrich K. Port, and Bruce M. Robinson	Fuller (2013)	The DOPPS practice monitor for US dialysis care: update on trends in anemia management 2 years into the bundle	we highlight trends in anemia from August 2010 through December 2012	review	AJKD	DOPPS	the 2011 PPS	EPO use, IV iron use, Hgb level	USA	Overall, changes in anemia management were substantial in 2011 but relatively stable by mid to late 2012.
46	Giorgina Barbara Piccoli , Gianfranca Cabiddu , Conrad Breuer Christelle Jadeau, Angelo Testa 6 and Giuliano Brunori	Piccoli (2019)	Dialysis Reimbursement: What Impact Do Different Models Have on Clinical Choices?	to discuss the potential advantages and drawbacks of different policies of reimbursement for dialysis. The authors have used their countries, Italy and France, as main examples of how a given healthcare system can have an impact on the overall care of kidney patients.	review	journal of clinical medicine	na	Dialysis Reimbursemen models	Na	na	Each reimbursement model leads to especial outcomes.
47	Avi Dor, Philip J. Held, Margaret Eichleay	Dor (2007)	End-stage renal disease and economic incentives: The International Study of Health Care Organization and Financing (ISHCOF)	to review the diaysis reimbursement systems in the DOPPS countries	review	Int J Health Care Finance Econ	DOPPS (ISHCOF)	diaysis reimbursement systems	Na	12 DOPPS countries ( US, France, Germany, Italy, Japan, Spain, UK, Australia, Belgium, Canada, New Zealand, and Sweden)	comparative review of 12 countries shows alternative models of incentives and benefits
											pay to center for dialysis	effects of pay to center for dialysis	pay to nephrologis	effects of pay to nephrologis
48	Isabelle Durand-Zaleski, Christian Combe, Philippe Lang	Durand-Zaleski (2007)	International study of health care organization and financing for end-stage renal disease in France	examining the epidemiology, provision, and funding of renal replacement therapy (RRT)	mixed (quantitative and informal qualitative)	Int J Health Care Finance Econ	DOPPS (ISHCOF)	Dialysis Reimbursement	Na	France	global in public hospital, FFS in private hospital (it is moving toward activity-based reimbursement)	Main payment is global budget, which lead centers to reduce cost per patient maybe by: Reduce EPO dosage to the lower margin in guidelines Use low cost dialysis membrane	Salary (in public hospitals), FFS (in private clinics)	Doctors are allowed to work in both centers, which facilitates: Continuity of care Patient referral Medical practices harmonization Negative: stay more time in private centers for more profits
49	Giuseppe Pontoriero, Pietro Pozzoni, Lucia Del Vecchio, Francesco Locatelli	Pontoriero (2007)	International Study of Health Care Organization and Financing for renal replacement therapy in Italy: an evolving reality	examining the epidemiology, provision, and funding of renal replacement therapy (RRT)	mixed (quantitative and informal qualitative)	Int J Health Care Finance Econ	DOPPS (ISHCOF)	Dialysis Reimbursement	Na	Italy	FFS (bundled fee per treatment to physician and dialysis provider, including direct care and anciliary services (drugs during dialysis i.e. EPO, and tests required for dialysis session)	physicians may reduse EPO use and their attempt to reach Hgb targets.// a short dialysis time.//the rate of PD is low	Salary	na
50	Tricia Nicholson, Paul Roderick	Nicholson (2007)	International study of health care organization and financing of renal services in England and Wales	examining the epidemiology, provision, and funding of renal replacement therapy (RRT)	mixed (quantitative and informal qualitative)	Int J Health Care Finance Econ	DOPPS (ISHCOF)	Dialysis Reimbursement	Na	England and Wales	global budget through prospective payments (service level agreements) or fee for service (per outpatient HD treatment	na	FFS, salary	na
51	José Luño	Luño (2007)	The organization and financing of end-stage renal disease in Spain	examining the epidemiology, provision, and funding of renal replacement therapy (RRT)	mixed (quantitative and informal qualitative)	Int J Health Care Finance Econ	DOPPS (ISHCOF)	Dialysis Reimbursement	Na	spain	FFS (fee per dialysis session)	It constrains the quality of ESRD care	Salary	it does not provide incentives to improve the quality of ESRD care.
52	Shunichi Fukuhara, Chikao Yamazaki, Yasuaki Hayashino, Takahiro Higashi, Margaret A. Eichleay, Takashi Akiba, Tadao Akizawa, Akira Saito, Friedrich K. Port, Kiyoshi Kurokawa	Fukuhara (2007)	The organization and financing of end-stage renal disease treatment in Japan	examining the epidemiology, provision, and funding of renal replacement therapy (RRT)	mixed (quantitative and informal qualitative)	Int J Health Care Finance Econ	DOPPS (ISHCOF)	Dialysis Reimbursement	Na	Japan	FFS (fee per dialysis session)	In 2006, japan changed the EPO dose-based payment per patient to a fixed prospective payment per session (they bundled the ESA payments within the reimbursement for dialysis)(s193), which caused reduction in EPO dose and increase in patients receiving iv iron between 2006 and 2007. It is presumed: +: It is an incentive for high quality facilities in managing anemia with cost-effective care. +: En…	Salary	NA
53	Werner Kleophas, Helmut Reichel	Kleophas (2007)	International study of health care organization and financing: development of renal replacement therapy in Germany	examining the epidemiology, provision, and funding of renal replacement therapy (RRT)	mixed (quantitative and informal qualitative)	Int J Health Care Finance Econ	DOPPS (ISHCOF)	Dialysis Reimbursement	Na	Germany	capitation, FFS (for individual providers)	amount of the weekly flat rate plus doctor's fee directly influenced modality choice (increased HD).	FFS	na
54	Björn Wikström, Michael Fored, Margaret A. Eichleay, and Stefan H. Jacobson.	Wikström (2007)	The financing and organization of medical care for patients with end-stage renal disease in Sweden	examining the epidemiology, provision, and funding of renal replacement therapy (RRT)	mixed (quantitative and informal qualitative)	Int J Health Care Finance Econ	DOPPS (ISHCOF)	Dialysis Reimbursement	Na	Sweden	gobal	The administrative organization of global budgets makes it difficult to calculate the cost of each specific treatment or illness.	salary	na
55	Toni Ashton, Mark Roger Marshall	Ashton (2007)	The organization and financing of dialysis and kidney transplantation services in New Zealand	examining the epidemiology, provision, and funding of renal replacement therapy (RRT)	mixed (quantitative and informal qualitative)	Int J Health Care Finance Econ	DOPPS (ISHCOF)	Dialysis Reimbursement	Na	New Zealand	Global	na	salary	na
56	Braden J. Manns, David C. Mendelssohn, Kenneth J. Taub	Manns (2007)	The economics of end-stage renal disease care in Canada: incentives and impact on delivery of care	examining the epidemiology, provision, and funding of renal replacement therapy (RRT)	mixed (quantitative and informal qualitative)	Int J Health Care Finance Econ	DOPPS (ISHCOF)	Dialysis Reimbursement	Na	Canada	global	na	FFS	Possible (but not approved): Large dialysis share in physician payments may lead to "early start dialysis" Take them away from providing care for earlier stages of CKD
57	Richard A. Hirth	Hirth (2007)	The organization and financing of kidney dialysis and transplant care in the United States of America	examining the epidemiology, provision, and funding of renal replacement therapy (RRT)	mixed (quantitative and informal qualitative)	Int J Health Care Finance Econ	DOPPS (ISHCOF)	Dialysis Reimbursement	Na	United States of America	capitation, FFS (for separately billable services)	na	capitation, FFS	na
58	Wim Van Biesen, Norbert Lameire, Patrick Peeters, Raymond Vanholder	Van-Biesen (2007)	Belgium’s mixed private/public health care system and its impact on the cost of end-stage renal disease	examining the epidemiology, provision, and funding of renal replacement therapy (RRT)	mixed (quantitative and informal qualitative)	Int J Health Care Finance Econ	DOPPS (ISHCOF)	Dialysis Reimbursement	Na	Belgium	capitation	Weekly fixed rate to hospitals for PD: PD rate is low PD can be profitable in large centers, so PD is mostly in large centers Fixed rate in HD/PD: May affect quality of care Reduce services with no payment coverage (e.g. paramedical care like psychological care)	FFS	Keep patients and late referral to other specialist: the fee-for-service system discourages preventive strategies, early referral to the nephrology unit, and the use of home-based therapies
59	Anthony Harris	Harris (2007)	The organization and funding of the treatment of end-stage renal disease in Australia	examining the epidemiology, provision, and funding of renal replacement therapy (RRT)	mixed (quantitative and informal qualitative)	Int J Health Care Finance Econ	DOPPS (ISHCOF)	Dialysis Reimbursement	Na	Australia	currently global annual budget (they are going to a move toward capitation payment for fixed costs and a case payment for variable costs (per dialysis episode))	na	FFS	na
